# Supplementary material for: El Niño Southern Oscillation and Leptospirosis Outbreaks in New Caledonia
Source: PLoS Negl Trop Dis. 2014 Apr 17;8(4):e2798. doi: 10.1371/journal.pntd.0002798 (PMC3990495; doi:10.1371/journal.pntd.0002798)
Supplement: Table S1 — Principal component analysis loadings. (CSV) [file pntd.0002798.s002.csv]

variable	Prin1	Prin2	Prin3	Prin4	Prin5
lag3oni	-0.027008016	0.0538926449	-0.060745329	0.1199404475	0.0020985329
lag4surface_temp_anom4	-0.045168238	0.0507561638	-0.053097253	0.102072465	0.0563055677
lag3surface_temp_anom3_4	-0.026454809	0.0509493722	-0.064343583	0.1192062625	-0.019662218
lag2emi	-0.034976194	0.0494679351	-0.068503152	0.0876310848	0.0034117567
lag6surface_temp3_4	-0.054616376	0.0415647051	-0.050632824	0.0527422415	0.0012634499
lag4mei	-0.030836558	0.0545290296	-0.057105057	0.1036150974	0.052023575
lag4soi	0.0230256004	-0.046248871	0.0573996037	-0.073617804	-0.032385985
lag0rainfall_poindimie_cusum8	0.0579758104	-0.070063512	0.0326315359	0.0242847061	0.0434276749
lag0rainfall_poindimie_cusum7	0.042760865	-0.079855403	0.0426845213	0.0324389827	0.0318523067
lag0rainfall_poindimie_cusum6	0.0264920021	-0.082484365	0.0581176189	0.0381785123	0.0264363233
lag0rainfall_poindimie_cusum9	0.0704929199	-0.05428341	0.0315516069	0.0176459216	0.0495999005
lag0rainfall_poindimie_cusum4	-0.001528153	-0.064646486	0.0905312252	0.0296357473	0.0488675667
lag0rainfall_poindimie_cusum5	0.0112184758	-0.076807382	0.0754523255	0.0373191099	0.0337988633
lag0rainfall_poindimie_cusum10	0.0780860785	-0.03634058	0.0382861245	0.0138896563	0.0489016886
lag0rainfall_poindimie_cusum3	-0.010825722	-0.047754428	0.0996781187	0.0150736762	0.0643325518
lag0rainfall_bourail_cusum7	0.0396169272	-0.080813134	0.0233918652	0.0475760754	-0.002894241
lag0rainfall_bourail_cusum3	-0.013727408	-0.050073708	0.0869804419	0.029196109	0.0351601559
lag0rainfall_bourail_cusum4	-0.004517175	-0.067071883	0.0775122727	0.0442504879	0.0194944083
lag0rainfall_bourail_cusum8	0.0544975304	-0.069608137	0.0118747265	0.0392611367	0.0101045844
lag0rainfall_bourail_cusum6	0.0234483302	-0.084149619	0.0412644919	0.0535567851	-0.007713592
lag0rainfall_bourail_cusum5	0.0081858995	-0.079068298	0.0607887029	0.0527266151	0.0025330601
lag0rainfall_poindimie_cusum2	-0.015849157	-0.027907194	0.0977697598	-0.002524673	0.074026074
lag0rainfall_bourail_cusum9	0.0666337702	-0.052442922	0.0104407322	0.0351866325	0.0157114875
lag0rainfall_bourail_cusum10	0.0742749885	-0.033331719	0.0182150026	0.0361613727	0.0117662618
lag0rainfall_ponerihouen_cusum7	0.0389341818	-0.079839986	0.0388709952	0.0425038502	0.0600682284
lag0rainfall_ponerihouen_cusum8	0.0541162813	-0.070390716	0.0279492104	0.03447994	0.075360523
lag0rainfall_bourail_cusum2	-0.018121933	-0.029794598	0.0836321448	0.0109099868	0.0436738271
lag0rainfall_ponerihouen_cusum4	-0.004674024	-0.062380486	0.0877118631	0.0375185091	0.0683491923
lag0rainfall_ponerihouen_cusum6	0.0227397362	-0.081809455	0.055053958	0.047745167	0.051394582
lag0rainfall_ponerihouen_cusum9	0.0665833815	-0.054702712	0.0262480934	0.0282045053	0.0854494446
lag0rainfall_ponerihouen_cusum5	0.0076805686	-0.07537346	0.0728009721	0.0461872796	0.0560590987
lag0rainfall_ponerihouen_cusum10	0.0741243301	-0.036882945	0.0324285646	0.0251432239	0.0883158432
lag0rainfall_ponerihouen_cusum3	-0.013412386	-0.044859636	0.0958500312	0.0219618464	0.0798785826
lag0Mean_Max_Temp_Poindimie	-0.03978309	0.0275768019	0.0939418645	-0.019015173	0.0047385254
lag0rainfall_ponerihouen_cusum2	-0.017701034	-0.024979307	0.092973372	0.0036017622	0.0837881774
lag0Rainfall_Poindimie	-0.015963358	-0.009060397	0.0813514449	-0.016908656	0.065735795
lag4Mean_Max_Temp_Bourail	-0.01043634	-0.080064877	0.0141546574	0.0478870672	-0.061187858
lag1Rainfall_Bourail	-0.011332196	-0.036224289	0.0649483463	0.0223104639	0.0360097884
lag1surface_temp4	0.0268770167	0.0163275609	-0.03220077	0.0933527518	0.0739684031
lag0Rainfall_Ponerihouen	-0.016713672	-0.006389221	0.0756882489	-0.011614525	0.0677062476
lag5Mean_Max_Temp_Ponerihouen	0.0260899061	-0.0735899	-0.05082498	0.016937955	-0.005962275
lag0oni	0.0052085108	0.0293226154	-0.059146164	0.1338989312	-0.084195282
lag1oni	-0.003216951	0.0407947098	-0.063929683	0.1343987655	-0.063867515
lag2oni	-0.014280503	0.0494446365	-0.064533359	0.1290107706	-0.035052529
lag4oni	-0.039985225	0.0527851305	-0.053280765	0.1091921062	0.044038239
lag5oni	-0.051655594	0.0453825419	-0.044860771	0.0978703673	0.0836692023
lag6oni	-0.060331279	0.0325257548	-0.038406628	0.0860490204	0.1149531292
lag7oni	-0.064778958	0.016477948	-0.035771379	0.0726282403	0.1356104169
lag8oni	-0.064470706	0.000037109	-0.037678753	0.056691861	0.1462188408
lag0soi	0.0039873005	-0.00062262	0.0513389513	-0.108630571	0.0939854034
lag1soi	0.0039550698	-0.011487235	0.0658967935	-0.103797979	0.0770119832
lag2soi	0.0070386126	-0.024987025	0.0718007641	-0.094035398	0.0425038648
lag3soi	0.0137416136	-0.037325179	0.0692008528	-0.083169526	0.0014501496
lag5soi	0.0342580291	-0.046539563	0.0427387441	-0.066891716	-0.060770815
lag6soi	0.0446564351	-0.039164564	0.0287800274	-0.062392245	-0.079293867
lag7soi	0.0521775157	-0.025175002	0.0176986555	-0.058922466	-0.088697529
lag8soi	0.0549856296	-0.007786125	0.0138622775	-0.053692707	-0.093597638
lag0surface_temp3_4	-0.016777471	-0.00223812	-0.063542036	0.1004959939	-0.158041939
lag1surface_temp3_4	-0.016121019	0.0076654076	-0.079733488	0.0973240535	-0.13980821
lag2surface_temp3_4	-0.018439249	0.0206551252	-0.089106463	0.086761455	-0.112083032
lag3surface_temp3_4	-0.024180491	0.0341346037	-0.089058575	0.0734800802	-0.077694284
lag4surface_temp3_4	-0.033133931	0.043836676	-0.079965741	0.0620513981	-0.042726409
lag5surface_temp3_4	-0.043978523	0.0464960416	-0.06578661	0.0552390191	-0.015483528
lag7surface_temp3_4	-0.062953198	0.0294872698	-0.039072627	0.052770514	0.0090899575
lag8surface_temp3_4	-0.067064215	0.013074246	-0.033324949	0.0528844915	0.0124463489
lag0surface_temp_anom3_4	0.0019561093	0.0246684307	-0.059825044	0.1279255628	-0.110918488
lag1surface_temp_anom3_4	-0.005179921	0.0358347566	-0.066068184	0.1297614516	-0.089111732
lag2surface_temp_anom3_4	-0.014950656	0.0449994064	-0.067937948	0.1261249286	-0.058653526
lag4surface_temp_anom3_4	-0.03877361	0.0511381763	-0.057288962	0.1104067514	0.0228941066
lag5surface_temp_anom3_4	-0.05028248	0.0448115652	-0.049962776	0.1006570368	0.0605781128
lag6surface_temp_anom3_4	-0.059109753	0.0335611092	-0.0437664	0.0898289088	0.0910703817
lag7surface_temp_anom3_4	-0.064056206	0.018693303	-0.041231381	0.0778322178	0.1121285712
lag8surface_temp_anom3_4	-0.064444688	0.0035754193	-0.042367959	0.0637750439	0.12338776
lag0surface_temp4	0.0280045862	0.0024485552	-0.020204727	0.1056950011	0.0559126319
lag2surface_temp4	0.0218947105	0.0316578687	-0.034978937	0.0747673298	0.1052528726
lag3surface_temp4	0.0129222438	0.0443546177	-0.026602587	0.0560560233	0.1441661498
lag4surface_temp4	0.0008862288	0.0501174494	-0.010533114	0.042477402	0.17758894
lag5surface_temp4	-0.012109621	0.046729473	0.007546541	0.0350533553	0.1953933868
lag6surface_temp4	-0.023261358	0.0345822005	0.0225569014	0.0309019003	0.1984900213
lag7surface_temp4	-0.030135797	0.0160213397	0.0313692097	0.0265317848	0.1970463173
lag8surface_temp4	-0.031206736	-0.004972569	0.0331044033	0.0197695492	0.1972094675
lag0surface_temp_anom4	-0.001486978	0.02988127	-0.064714561	0.1305789976	-0.077877793
lag1surface_temp_anom4	-0.009633551	0.0409045154	-0.068452978	0.1287282467	-0.054270729
lag2surface_temp_anom4	-0.020381496	0.0492083011	-0.067560645	0.1220877969	-0.022659021
lag3surface_temp_anom4	-0.03268019	0.053170148	-0.061805769	0.1125283157	0.0155497083
lag5surface_temp_anom4	-0.056041822	0.0417609881	-0.044629297	0.0913625392	0.0925464751
lag6surface_temp_anom4	-0.063504793	0.0279269151	-0.038820978	0.0800644956	0.1204320746
lag7surface_temp_anom4	-0.06654713	0.0115691745	-0.037255823	0.0670338021	0.1397739247
lag8surface_temp_anom4	-0.064810454	-0.004364461	-0.040017046	0.0515366512	0.149849935
lag0emi	-0.014724213	0.0341106782	-0.080340278	0.1033347885	-0.057259093
lag1emi	-0.023771199	0.0442515919	-0.077405956	0.0958894022	-0.030405899
lag3emi	-0.046727101	0.0479419125	-0.055823092	0.0807542736	0.0390554923
lag4emi	-0.056882787	0.0393129325	-0.042458453	0.0764390585	0.0716246211
lag5emi	-0.063745398	0.0244189235	-0.033653661	0.0739545248	0.0933515841
lag6emi	-0.06592299	0.0072426728	-0.03148282	0.0704797003	0.105139473
lag7emi	-0.06318748	-0.009050228	-0.036400746	0.0621498145	0.1104407142
lag8emi	-0.05612461	-0.021270617	-0.045919628	0.0473424158	0.1158122844
lag0Mean_Max_Temp_Bourail	-0.034322144	0.0476784167	0.0781962403	-0.039954398	-0.009448592
lag1Mean_Max_Temp_Bourail	-0.044633365	0.0102897462	0.0950086463	-0.002576207	-0.040670382
lag2Mean_Max_Temp_Bourail	-0.04345734	-0.030475378	0.086532687	0.0296546099	-0.063598379
lag3Mean_Max_Temp_Bourail	-0.030644886	-0.062755377	0.0575325822	0.0469892495	-0.071218335
lag5Mean_Max_Temp_Bourail	0.0123829434	-0.077068147	-0.032945654	0.0316677228	-0.043748963
lag6Mean_Max_Temp_Bourail	0.0321639156	-0.054363404	-0.070624362	0.0012427213	-0.023455087
lag7Mean_Max_Temp_Bourail	0.0433913928	-0.018089365	-0.089387946	-0.035653352	-0.002795628
lag8Mean_Max_Temp_Bourail	0.0435992166	0.0226787909	-0.082724156	-0.068466802	0.0127696807
lag1Mean_Max_Temp_Poindimie	-0.043736543	-0.014117272	0.0984495468	0.0182560897	-0.019543313
lag2Mean_Max_Temp_Poindimie	-0.035463543	-0.053044144	0.0782051519	0.0459717081	-0.034866545
lag3Mean_Max_Temp_Poindimie	-0.017162487	-0.079322027	0.0382140121	0.0560108113	-0.036752567
lag4Mean_Max_Temp_Poindimie	0.0064955158	-0.085755586	-0.010750026	0.0471363493	-0.023670099
lag5Mean_Max_Temp_Poindimie	0.0293809738	-0.070573207	-0.055311759	0.0226268731	-0.001859969
lag6Mean_Max_Temp_Poindimie	0.0460151757	-0.037952746	-0.082948927	-0.010899917	0.0208539942
lag7Mean_Max_Temp_Poindimie	0.0520547727	0.0033310548	-0.087226338	-0.043476843	0.0404408923
lag8Mean_Max_Temp_Poindimie	0.0461141782	0.0427762341	-0.066934417	-0.065639291	0.0493813657
lag0Mean_Max_Temp_Ponerihouen	-0.040923658	0.0306285217	0.0908601632	-0.025732629	0.0102907787
lag1Mean_Max_Temp_Ponerihouen	-0.045671363	-0.010485915	0.0979241592	0.0105959447	-0.014348901
lag2Mean_Max_Temp_Ponerihouen	-0.038358239	-0.050007633	0.0802711459	0.0384275835	-0.031983735
lag3Mean_Max_Temp_Ponerihouen	-0.020750377	-0.077844231	0.0423422516	0.0490935359	-0.036250819
lag4Mean_Max_Temp_Ponerihouen	0.0027718634	-0.086504975	-0.005705125	0.0407701306	-0.025902542
lag6Mean_Max_Temp_Ponerihouen	0.0437365457	-0.042672888	-0.080214129	-0.016536792	0.0149476269
lag7Mean_Max_Temp_Ponerihouen	0.0510526926	-0.001976508	-0.087070322	-0.049976215	0.0309672628
lag8Mean_Max_Temp_Ponerihouen	0.0463669212	0.0379211412	-0.069600249	-0.073746663	0.0370151171
lag0Rainfall_Bourail	-0.017569389	-0.01129445	0.0684323568	-0.004909794	0.033643536
lag2Rainfall_Bourail	0.0011396597	-0.053779377	0.0425521131	0.0416680313	0.0014563605
lag3Rainfall_Bourail	0.0168976347	-0.059750977	0.0102320715	0.0471788039	-0.024267203
lag4Rainfall_Bourail	0.0327606821	-0.051057069	-0.022946329	0.0351892239	-0.03994572
lag5Rainfall_Bourail	0.0449694673	-0.028226608	-0.045153978	0.0115232911	-0.028796914
lag6Rainfall_Bourail	0.050048007	0.0017828564	-0.048871478	-0.012537112	0.0135059442
lag7Rainfall_Bourail	0.0463113039	0.030324248	-0.033621744	-0.023012246	0.0389134206
lag8Rainfall_Bourail	0.0352921875	0.052449926	-0.004486361	-0.012842746	0.0165652051
lag1Rainfall_Poindimie	-0.010228526	-0.037065282	0.080226493	0.0127417398	0.0566009209
lag2Rainfall_Poindimie	0.0023571953	-0.058871141	0.0577151576	0.0372718077	0.0192338287
lag3Rainfall_Poindimie	0.0196761593	-0.067860229	0.0230447924	0.0460720802	-0.010664099
lag4Rainfall_Poindimie	0.038226939	-0.06061413	-0.012816274	0.0342027943	-0.028002367
lag5Rainfall_Poindimie	0.0529574214	-0.037395275	-0.038601491	0.0119255956	-0.015967913
lag6Rainfall_Poindimie	0.0604675392	-0.004494007	-0.043674134	-0.013518864	0.0230263802
lag7Rainfall_Poindimie	0.0577479905	0.0273336509	-0.031660808	-0.025880966	0.0438718222
lag8Rainfall_Poindimie	0.0469557392	0.0534819433	-0.002548918	-0.022707409	0.0237463858
lag1Rainfall_Ponerihouen	-0.011964383	-0.03410897	0.0749610637	0.0174746236	0.0680606756
lag2Rainfall_Ponerihouen	8.7035427E-6	-0.055419321	0.0542531857	0.0411090393	0.0349948685
lag3Rainfall_Ponerihouen	0.0166085561	-0.06493101	0.0212787552	0.0497748992	0.0054980958
lag4Rainfall_Ponerihouen	0.0345328117	-0.059152546	-0.013829193	0.03807433	-0.012737533
lag5Rainfall_Ponerihouen	0.0492199809	-0.037395548	-0.039429948	0.0153930128	-0.001984093
lag6Rainfall_Ponerihouen	0.0570839636	-0.006054555	-0.045091293	-0.010007124	0.0366000993
lag7Rainfall_Ponerihouen	0.0551429676	0.0248399383	-0.033576453	-0.023397123	0.0574427344
lag8Rainfall_Ponerihouen	0.0453384036	0.0506658579	-0.004557102	-0.019975553	0.0381454138
lag0mei	0.0045149698	0.0155964741	-0.053713559	0.1398974002	-0.115179104
lag1mei	0.0000813849	0.0280385219	-0.066178775	0.135877302	-0.087410369
lag2mei	-0.007536399	0.0407663985	-0.070355473	0.1256471779	-0.041156311
lag3mei	-0.018162269	0.0506746084	-0.066382219	0.114164133	0.009473695
lag5mei	-0.043733213	0.0510512508	-0.046354225	0.0932168811	0.0811421584
lag6mei	-0.055008364	0.0408579521	-0.037322775	0.08135329	0.0985056365
lag7mei	-0.062492932	0.0253385466	-0.031478274	0.0672178565	0.1141185995
lag8mei	-0.064971166	0.0073975351	-0.0299971	0.0519603351	0.1269316923
lag1rainfall_ponerihouen_cusum2	-0.007369804	-0.055220262	0.0796830905	0.0361367349	0.0635468297
lag2rainfall_ponerihouen_cusum2	0.0102441561	-0.074175542	0.0465464062	0.0560147515	0.0249518231
lag3rainfall_ponerihouen_cusum2	0.0314076539	-0.07624455	0.0046061256	0.0539862298	-0.004433043
lag4rainfall_ponerihouen_cusum2	0.0513322042	-0.059183578	-0.03263877	0.0327777627	-0.009026047
lag5rainfall_ponerihouen_cusum2	0.0652739919	-0.026689026	-0.05189888	0.0033140385	0.0212456455
lag6rainfall_ponerihouen_cusum2	0.0689043825	0.0115387782	-0.048298284	-0.020511587	0.0577434576
lag7rainfall_ponerihouen_cusum2	0.0618280951	0.046484545	-0.023445707	-0.026688627	0.0588098745
lag8rainfall_ponerihouen_cusum2	0.0453984768	0.0680211501	0.0109511969	-0.018214275	0.0314010743
lag1rainfall_ponerihouen_cusum3	0.0021822433	-0.072133486	0.0702524928	0.050608036	0.050665937
lag2rainfall_ponerihouen_cusum3	0.0237968431	-0.083575292	0.0287625543	0.0600472842	0.0129436992
lag3rainfall_ponerihouen_cusum3	0.0465644329	-0.074983638	-0.014796277	0.0479543915	-0.004271569
lag4rainfall_ponerihouen_cusum3	0.0652878847	-0.047590182	-0.045586654	0.0201678927	0.01012453
lag5rainfall_ponerihouen_cusum3	0.0748485307	-0.008633129	-0.054751105	-0.008345939	0.0426735795
lag6rainfall_ponerihouen_cusum3	0.0730578136	0.0322438541	-0.038563464	-0.024757833	0.0612941764
lag7rainfall_ponerihouen_cusum3	0.0598566161	0.0629041615	-0.007287669	-0.024605128	0.0503470952
lag8rainfall_ponerihouen_cusum3	0.0391582466	0.0773972886	0.0301550515	-0.011357952	0.0178392245
lag1rainfall_ponerihouen_cusum4	0.0151489938	-0.082647671	0.0528956597	0.0566610471	0.0370805197
lag2rainfall_ponerihouen_cusum4	0.038684309	-0.083693106	0.0086627832	0.0557129767	0.0099675598
lag3rainfall_ponerihouen_cusum4	0.0606599976	-0.064634821	-0.02964805	0.0359944992	0.0105364883
lag4rainfall_ponerihouen_cusum4	0.0754444776	-0.029960901	-0.050782099	0.0077429668	0.0305183714
lag5rainfall_ponerihouen_cusum4	0.0796407638	0.0123829972	-0.047217488	-0.014637673	0.0501507693
lag6rainfall_ponerihouen_cusum4	0.0716333955	0.0498861474	-0.023386886	-0.024271456	0.0558638489
lag7rainfall_ponerihouen_cusum4	0.0538179611	0.0739873076	0.0121802345	-0.018458954	0.0369564307
lag8rainfall_ponerihouen_cusum4	0.0309247595	0.0800883219	0.0513486878	-0.000282498	0.0056614812
lag1rainfall_ponerihouen_cusum5	0.0301689818	-0.085770175	0.0332856136	0.0553081768	0.0320832053
lag2rainfall_ponerihouen_cusum5	0.0536989691	-0.076166446	-0.007691171	0.045920404	0.0212941861
lag3rainfall_ponerihouen_cusum5	0.0724155861	-0.048696596	-0.037649432	0.0238621598	0.0288760518
lag4rainfall_ponerihouen_cusum5	0.0822171793	-0.009211395	-0.046479888	0.0000316591	0.0400181058
lag5rainfall_ponerihouen_cusum5	0.0801751158	0.0314192933	-0.034133393	-0.016240915	0.048773559
lag6rainfall_ponerihouen_cusum5	0.0669576479	0.0633202464	-0.004562916	-0.019712329	0.0450959792
lag7rainfall_ponerihouen_cusum5	0.0461675684	0.0795249177	0.0341860636	-0.008191857	0.0245219919
lag8rainfall_ponerihouen_cusum5	0.0228732232	0.0765655823	0.0719075639	0.0146278015	-0.0006388
lag1rainfall_ponerihouen_cusum6	0.0461129667	-0.081627017	0.0166555483	0.0482314608	0.0414057115
lag2rainfall_ponerihouen_cusum6	0.0672753448	-0.062825638	-0.017758113	0.0352135446	0.037930994
lag3rainfall_ponerihouen_cusum6	0.0816312723	-0.029167556	-0.036412997	0.0158305702	0.0389120245
lag4rainfall_ponerihouen_cusum6	0.0853875771	0.0104505388	-0.03607625	-0.003028237	0.041261135
lag5rainfall_ponerihouen_cusum6	0.0777678499	0.0470119879	-0.016701959	-0.013449702	0.0412720291
lag6rainfall_ponerihouen_cusum6	0.060733177	0.0717980469	0.0175066769	-0.010738078	0.0342328313
lag7rainfall_ponerihouen_cusum6	0.0385396172	0.0790996777	0.0565092118	0.006319594	0.0173510198
lag8rainfall_ponerihouen_cusum6	0.0165865545	0.0681359333	0.0892028322	0.0322471411	-0.004592537
lag1rainfall_ponerihouen_cusum7	0.060567231	-0.070258729	0.0057324981	0.0388826679	0.0567773029
lag2rainfall_ponerihouen_cusum7	0.0778604521	-0.044590344	-0.018311606	0.0275392705	0.0477034915
lag3rainfall_ponerihouen_cusum7	0.0864767684	-0.009692342	-0.027968625	0.0121830059	0.0410221391
lag4rainfall_ponerihouen_cusum7	0.0846687344	0.0270179481	-0.02012045	-0.001342624	0.035554022
lag5rainfall_ponerihouen_cusum7	0.0728239823	0.057355872	0.0048723733	-0.00563182	0.0321107567
lag6rainfall_ponerihouen_cusum7	0.0537055134	0.0735669732	0.0404277508	0.0030441143	0.0274219728
lag7rainfall_ponerihouen_cusum7	0.0323600647	0.0726452969	0.0753488707	0.0238733156	0.0127747463
lag8rainfall_ponerihouen_cusum7	0.0130899301	0.0557056846	0.1001979238	0.0516038559	-0.006690114
lag1rainfall_ponerihouen_cusum8	0.0723725579	-0.053519271	0.0042419706	0.0319954225	0.0665600724
lag2rainfall_ponerihouen_cusum8	0.0842860835	-0.025793082	-0.011256681	0.0239995962	0.0503038575
lag3rainfall_ponerihouen_cusum8	0.08742769	0.0071721548	-0.013331634	0.013380676	0.0362769246
lag4rainfall_ponerihouen_cusum8	0.0812589686	0.0386294093	0.000694885	0.0056867476	0.0276141156
lag5rainfall_ponerihouen_cusum8	0.0668385556	0.0610393946	0.0280466093	0.0074578861	0.0262330131
lag6rainfall_ponerihouen_cusum8	0.0480738439	0.0689144485	0.0601984081	0.0203169404	0.0230661698
lag7rainfall_ponerihouen_cusum8	0.0288171516	0.0616553107	0.088156978	0.0436284358	0.0101561569
lag8rainfall_ponerihouen_cusum8	0.0130859982	0.0418480131	0.102891305	0.0697048179	-0.009363572
lag1rainfall_ponerihouen_cusum9	0.0797126757	-0.035379306	0.0106923416	0.0287708643	0.0694472003
lag2rainfall_ponerihouen_cusum9	0.0862949499	-0.009055333	0.0026363366	0.0251750935	0.0459939951
lag3rainfall_ponerihouen_cusum9	0.0850912011	0.0192613179	0.0068776816	0.020099447	0.0288739469
lag4rainfall_ponerihouen_cusum9	0.0761313147	0.0433659566	0.0237769798	0.0183661041	0.0222964188
lag5rainfall_ponerihouen_cusum9	0.0617360791	0.0574251575	0.0482152079	0.024534085	0.022252392
lag6rainfall_ponerihouen_cusum9	0.0447243213	0.0590078685	0.0739457661	0.0401174533	0.0204787043
lag7rainfall_ponerihouen_cusum9	0.0287058474	0.0484790948	0.0921313007	0.0622293671	0.0071668112
lag8rainfall_ponerihouen_cusum9	0.0167615781	0.0295597083	0.0970647101	0.0818841598	-0.009866554
lag1rainfall_ponerihouen_cusum10	0.0820340457	-0.01879714	0.024208661	0.0299723248	0.0651693416
lag2rainfall_ponerihouen_cusum10	0.0843363229	0.0031166452	0.0224535849	0.0317691942	0.0387033369
lag3rainfall_ponerihouen_cusum10	0.0803402359	0.024405138	0.0297115071	0.0325218247	0.0237110973
lag4rainfall_ponerihouen_cusum10	0.0714429069	0.0402491767	0.0440826535	0.0353828098	0.0185205742
lag5rainfall_ponerihouen_cusum10	0.0586197991	0.0481323072	0.062438408	0.044373672	0.019842301
lag6rainfall_ponerihouen_cusum10	0.0447022936	0.0464193575	0.0786864749	0.0589511089	0.0175023301
lag7rainfall_ponerihouen_cusum10	0.0322972163	0.0364723787	0.0871879797	0.0749463496	0.0064232643
lag8rainfall_ponerihouen_cusum10	0.0234213995	0.0215862329	0.0852523298	0.0853422501	-0.002659171
lag1rainfall_bourail_cusum2	-0.006394128	-0.056443663	0.0674227213	0.040121586	0.0235021452
lag2rainfall_bourail_cusum2	0.0113185446	-0.071197911	0.0330860723	0.0557186075	-0.014316675
lag3rainfall_bourail_cusum2	0.0310963822	-0.069377098	-0.007969462	0.0515692932	-0.040209298
lag4rainfall_bourail_cusum2	0.0486388121	-0.049612678	-0.042612466	0.0292314064	-0.043016066
lag5rainfall_bourail_cusum2	0.0594770614	-0.016576163	-0.058857075	-0.000616692	-0.009603708
lag6rainfall_bourail_cusum2	0.0601814	0.0200351713	-0.05152834	-0.022195504	0.0327226034
lag7rainfall_bourail_cusum2	0.0509404533	0.0516710197	-0.023788901	-0.022382284	0.0346322745
lag8rainfall_bourail_cusum2	0.0337528228	0.0693421262	0.0110657723	-0.007385188	0.0025936936
lag1rainfall_bourail_cusum3	0.0033234925	-0.074062593	0.0582072709	0.0549749196	0.0065136211
lag2rainfall_bourail_cusum3	0.0251220676	-0.081336811	0.0147079963	0.0612946845	-0.031038044
lag3rainfall_bourail_cusum3	0.0467034795	-0.068608874	-0.028568017	0.0463299184	-0.045902961
lag4rainfall_bourail_cusum3	0.0630050868	-0.038254481	-0.057672514	0.0168838239	-0.027279546
lag5rainfall_bourail_cusum3	0.0695757391	0.0018490304	-0.062853215	-0.01179152	0.0115579353
lag6rainfall_bourail_cusum3	0.0647259556	0.0415439175	-0.042777907	-0.023786409	0.0339043299
lag7rainfall_bourail_cusum3	0.0493393715	0.06953349	-0.007790442	-0.017120074	0.0211528013
lag8rainfall_bourail_cusum3	0.027319265	0.0795768444	0.0285338667	0.0023418112	-0.017662381
lag1rainfall_bourail_cusum4	0.0164611234	-0.083648333	0.0394359343	0.0609602876	-0.011175625
lag2rainfall_bourail_cusum4	0.0398764771	-0.080230837	-0.006420845	0.0564018908	-0.03812238
lag3rainfall_bourail_cusum4	0.0601501593	-0.057101253	-0.044372474	0.0338543706	-0.033092231
lag4rainfall_bourail_cusum4	0.0722462579	-0.019671696	-0.062501046	0.0046962921	-0.006870875
lag5rainfall_bourail_cusum4	0.0732362644	0.0232710578	-0.054818829	-0.015252401	0.0165965863
lag6rainfall_bourail_cusum4	0.0623361763	0.0593429666	-0.026830366	-0.01962751	0.023428068
lag7rainfall_bourail_cusum4	0.0423143181	0.079820627	0.0101402742	-0.007579785	0.0012417082
lag8rainfall_bourail_cusum4	0.0185695158	0.0818482775	0.0487793981	0.0159891505	-0.033949848
lag1rainfall_bourail_cusum5	0.0314959766	-0.085346589	0.0184320399	0.0588234935	-0.02073646
lag2rainfall_bourail_cusum5	0.0542956977	-0.071140664	-0.023916756	0.045816253	-0.029096581
lag3rainfall_bourail_cusum5	0.070921609	-0.039811075	-0.052117813	0.0217389488	-0.01516802
lag4rainfall_bourail_cusum5	0.0776707294	0.001824832	-0.05755222	-0.00055455	-0.000012066
lag5rainfall_bourail_cusum5	0.0724839828	0.0425909739	-0.040790387	-0.013273521	0.0102507708
lag6rainfall_bourail_cusum5	0.0563456718	0.071892712	-0.00909913	-0.011419666	0.0061234374
lag7rainfall_bourail_cusum5	0.0337917122	0.0846730604	0.0313469353	0.005840707	-0.016080491
lag8rainfall_bourail_cusum5	0.0099366276	0.0776512489	0.0675723688	0.0335650841	-0.041660326
lag1rainfall_bourail_cusum6	0.0470718263	-0.07953603	0.0002326437	0.050866773	-0.014756155
lag2rainfall_bourail_cusum6	0.0670858468	-0.056204117	-0.034155688	0.034983801	-0.013754315
lag3rainfall_bourail_cusum6	0.0788752681	-0.019142428	-0.050502537	0.0159474369	-0.00848217
lag4rainfall_bourail_cusum6	0.0795464828	0.022176666	-0.046340621	-0.000176211	-0.00432558
lag5rainfall_bourail_cusum6	0.06863698	0.0576501279	-0.024330226	-0.006696409	-0.004315987
lag6rainfall_bourail_cusum6	0.0490574657	0.0799916814	0.0124120889	0.0011210776	-0.010383385
lag7rainfall_bourail_cusum6	0.0253112023	0.0836254369	0.0521080682	0.0237103539	-0.025864675
lag8rainfall_bourail_cusum6	0.0029810475	0.0688084527	0.0824055121	0.0533486216	-0.046343603
lag1rainfall_bourail_cusum7	0.0611472558	-0.066691252	-0.01111724	0.0414312593	-0.001143637
lag2rainfall_bourail_cusum7	0.0767959697	-0.036703532	-0.034556672	0.0295188417	-0.007725428
lag3rainfall_bourail_cusum7	0.0827729676	0.001277007	-0.041431122	0.0157838317	-0.012396776
lag4rainfall_bourail_cusum7	0.0776348487	0.0385782257	-0.031360781	0.0054349737	-0.01772165
lag5rainfall_bourail_cusum7	0.0627480063	0.0680358236	-0.003206459	0.0049767607	-0.019788684
lag6rainfall_bourail_cusum7	0.0412193166	0.0815555425	0.0341253647	0.0187675573	-0.020529649
lag7rainfall_bourail_cusum7	0.0182804346	0.0770794503	0.0690884985	0.044313638	-0.032211804
lag8rainfall_bourail_cusum7	-0.001219863	0.0567111405	0.0912494788	0.0746815239	-0.047856163
lag1rainfall_bourail_cusum8	0.072065902	-0.048335847	-0.012460048	0.0365977157	0.0043844451
lag2rainfall_bourail_cusum8	0.0821197796	-0.016671999	-0.026724692	0.0294812729	-0.011756401
lag3rainfall_bourail_cusum8	0.0822489655	0.0181012798	-0.027525208	0.0211263088	-0.025594378
lag4rainfall_bourail_cusum8	0.0730156146	0.0502531539	-0.010835653	0.0166758323	-0.032917274
lag5rainfall_bourail_cusum8	0.0556941207	0.0713631274	0.0188131647	0.0223921454	-0.029859254
lag6rainfall_bourail_cusum8	0.034462887	0.0766348374	0.0521249581	0.0396066978	-0.027348555
lag7rainfall_bourail_cusum8	0.0138518248	0.066082371	0.0795256795	0.0665514413	-0.034786876
lag8rainfall_bourail_cusum8	-0.002048014	0.0433968006	0.0917070506	0.0944151005	-0.049182388
lag1rainfall_bourail_cusum9	0.0788524423	-0.028945257	-0.005090263	0.0371662165	0.000258586
lag2rainfall_bourail_cusum9	0.0832173668	0.0001600251	-0.013423445	0.0352773315	-0.025287222
lag3rainfall_bourail_cusum9	0.0792849708	0.0305574139	-0.007480731	0.0326792537	-0.041344055
lag4rainfall_bourail_cusum9	0.0672815791	0.0550422561	0.0113324511	0.0344272587	-0.043569938
lag5rainfall_bourail_cusum9	0.0497899889	0.0680756802	0.0376717661	0.0438666422	-0.037220537
lag6rainfall_bourail_cusum9	0.0304023154	0.0672018905	0.0641160946	0.0629712704	-0.030631836
lag7rainfall_bourail_cusum9	0.0130081425	0.0537718259	0.081817723	0.0880116744	-0.037079159
lag8rainfall_bourail_cusum9	0.0006313013	0.0320151083	0.0839810214	0.109057683	-0.048266226
lag1rainfall_bourail_cusum10	0.0809103738	-0.012244561	0.0085688081	0.043586628	-0.013431532
lag2rainfall_bourail_cusum10	0.0812157284	0.012736975	0.0069438556	0.0475814517	-0.041648724
lag3rainfall_bourail_cusum10	0.0744673113	0.0357762896	0.0150669515	0.0512727815	-0.052777028
lag4rainfall_bourail_cusum10	0.0622095149	0.0523759335	0.0307935115	0.0569655379	-0.051774393
lag5rainfall_bourail_cusum10	0.046328633	0.059343917	0.0504703225	0.0684200907	-0.041107206
lag6rainfall_bourail_cusum10	0.0299930786	0.0555724531	0.0673519163	0.0858038803	-0.033405929
lag7rainfall_bourail_cusum10	0.0159698222	0.0428452448	0.0749471339	0.104158298	-0.036592524
lag8rainfall_bourail_cusum10	0.0063699369	0.025382973	0.070054946	0.1149442841	-0.039570429
lag1rainfall_poindimie_cusum2	-0.004759264	-0.058132817	0.0835470463	0.0303152881	0.0459127445
lag2rainfall_poindimie_cusum2	0.0133339544	-0.07667045	0.0488478939	0.0504224747	0.0051765576
lag3rainfall_poindimie_cusum2	0.0349346355	-0.077548972	0.0062007793	0.0484606246	-0.023324866
lag4rainfall_poindimie_cusum2	0.0549234319	-0.059040428	-0.03096796	0.0277892916	-0.026487751
lag5rainfall_poindimie_cusum2	0.0685076629	-0.025289137	-0.04969362	-0.00097057	0.0042757944
lag6rainfall_poindimie_cusum2	0.0714635948	0.0138139478	-0.045539238	-0.023820812	0.0404460686
lag7rainfall_poindimie_cusum2	0.0634481298	0.0490068658	-0.020704794	-0.029445305	0.0409619976
lag8rainfall_poindimie_cusum2	0.0460913857	0.0704614742	0.0136265969	-0.021609933	0.0136747284
lag1rainfall_poindimie_cusum3	0.0053872767	-0.074475911	0.0731335189	0.0437009278	0.0295719616
lag2rainfall_poindimie_cusum3	0.0273115656	-0.084955897	0.030835808	0.0533083242	-0.008797426
lag3rainfall_poindimie_cusum3	0.0501305449	-0.075058696	-0.012792424	0.0417337415	-0.024708829
lag4rainfall_poindimie_cusum3	0.0685775865	-0.046342786	-0.043001149	0.0147392587	-0.009460893
lag5rainfall_poindimie_cusum3	0.0774959647	-0.006563434	-0.051579184	-0.012453847	0.0230819717
lag6rainfall_poindimie_cusum3	0.0747828253	0.0346131603	-0.03522853	-0.028130127	0.0410404187
lag7rainfall_poindimie_cusum3	0.0606857392	0.0652091327	-0.004098168	-0.027912439	0.0300971203
lag8rainfall_poindimie_cusum3	0.0391886647	0.0792568232	0.0336547895	-0.016009233	-0.000794367
lag1rainfall_poindimie_cusum4	0.0186924915	-0.083830174	0.0553256868	0.0486807062	0.0138557724
lag2rainfall_poindimie_cusum4	0.0421459633	-0.083734062	0.0109844759	0.0482492733	-0.013170184
lag3rainfall_poindimie_cusum4	0.0638306007	-0.063507667	-0.026813562	0.0293422178	-0.011774193
lag4rainfall_poindimie_cusum4	0.0780168927	-0.027976322	-0.047223397	0.0024885093	0.0085677799
lag5rainfall_poindimie_cusum4	0.0813326184	0.0146049831	-0.043395754	-0.018741794	0.0278758656
lag6rainfall_poindimie_cusum4	0.0724115952	0.0519793947	-0.019610512	-0.027991297	0.0333237812
lag7rainfall_poindimie_cusum4	0.0538404231	0.075673514	0.0160681069	-0.022844971	0.0156327598
lag8rainfall_poindimie_cusum4	0.0303235036	0.0809039339	0.0547432913	-0.00596485	-0.013015816
lag1rainfall_poindimie_cusum5	0.0338097401	-0.085991048	0.0359949726	0.0467243113	0.0069479513
lag2rainfall_poindimie_cusum5	0.0570203093	-0.07531313	-0.004654993	0.038107472	-0.004052452
lag3rainfall_poindimie_cusum5	0.0752047287	-0.046968531	-0.034023428	0.0173470153	0.0040404021
lag4rainfall_poindimie_cusum5	0.0841934372	-0.007017388	-0.042435562	-0.00529124	0.0153722934
lag5rainfall_poindimie_cusum5	0.0812315487	0.0336022691	-0.029947888	-0.020785789	0.0241654977
lag6rainfall_poindimie_cusum5	0.0670876518	0.0650912243	-0.000120044	-0.02450477	0.0212640224
lag7rainfall_poindimie_cusum5	0.0455751501	0.0804264921	0.0381278846	-0.013682035	0.0027404641
lag8rainfall_poindimie_cusum5	0.0218634213	0.0765942255	0.0746311052	0.0074142499	-0.020892531
lag1rainfall_poindimie_cusum6	0.0497542161	-0.081092653	0.0200760118	0.0392037269	0.0134516217
lag2rainfall_poindimie_cusum6	0.070385416	-0.061433891	-0.013946958	0.0274173085	0.0095987015
lag3rainfall_poindimie_cusum6	0.0840135227	-0.027182685	-0.032299856	0.0091371439	0.0109948063
lag4rainfall_poindimie_cusum6	0.0868909441	0.0127251314	-0.031646417	-0.008871664	0.0138873229
lag5rainfall_poindimie_cusum6	0.0782893998	0.0490992453	-0.011790721	-0.019135572	0.0149046661
lag6rainfall_poindimie_cusum6	0.0602940417	0.0730223428	0.0221478747	-0.01670981	0.0094458319
lag7rainfall_poindimie_cusum6	0.0374706966	0.0793673895	0.0600411431	-0.000779389	-0.006423368
lag8rainfall_poindimie_cusum6	0.0152375281	0.067601161	0.0911768984	0.0231515152	-0.026046654
lag1rainfall_poindimie_cusum7	0.0640970101	-0.0692539	0.0099272019	0.0298076855	0.0255229784
lag2rainfall_poindimie_cusum7	0.0807026042	-0.042963139	-0.014026479	0.0195116935	0.0160499396
lag3rainfall_poindimie_cusum7	0.0885276978	-0.007569799	-0.023473008	0.0049179845	0.0101405452
lag4rainfall_poindimie_cusum7	0.0857435496	0.0293412648	-0.014952341	-0.008379412	0.0061333426
lag5rainfall_poindimie_cusum7	0.072812756	0.0590832147	0.0101071628	-0.012554673	0.0044525313
lag6rainfall_poindimie_cusum7	0.0527309815	0.0742826922	0.0448303172	-0.004556539	0.0003828921
lag7rainfall_poindimie_cusum7	0.0307875821	0.0723210628	0.0782997117	0.0148716109	-0.012588135
lag8rainfall_poindimie_cusum7	0.0114301924	0.0547791227	0.101620429	0.0402125346	-0.028635308
lag1rainfall_poindimie_cusum8	0.0757892625	-0.052337213	0.0089532998	0.0226149674	0.0316103459
lag2rainfall_poindimie_cusum8	0.0869733982	-0.024025662	-0.006565263	0.0153331798	0.0153245071
lag3rainfall_poindimie_cusum8	0.0892445402	0.0094581832	-0.008080375	0.0048424852	0.0029721839
lag4rainfall_poindimie_cusum8	0.0818935631	0.0407649802	0.0062875144	-0.002684947	-0.003497138
lag5rainfall_poindimie_cusum8	0.0662859459	0.0624496354	0.0332614008	-0.001170875	-0.004034428
lag6rainfall_poindimie_cusum8	0.0465185282	0.0692193859	0.0643335412	0.0107911106	-0.005967964
lag7rainfall_poindimie_cusum8	0.0268252759	0.0609845352	0.0908165465	0.0323197824	-0.016121965
lag8rainfall_poindimie_cusum8	0.011091233	0.0407529538	0.1042583641	0.0560149476	-0.031982629
lag1rainfall_poindimie_cusum9	0.0831440535	-0.034093732	0.0158843086	0.0187148025	0.0309389295
lag2rainfall_poindimie_cusum9	0.0889760655	-0.007090769	0.0081312407	0.0152072463	0.0083159222
lag3rainfall_poindimie_cusum9	0.0866566301	0.0215042986	0.0126517986	0.01017253	-0.006437093
lag4rainfall_poindimie_cusum9	0.0763041911	0.0453791018	0.0295101263	0.0082205522	-0.011688019
lag5rainfall_poindimie_cusum9	0.0605951465	0.0586376762	0.0534552618	0.0139590711	-0.010263057
lag6rainfall_poindimie_cusum9	0.0426856565	0.0590618097	0.0780593018	0.0283211977	-0.00977112
lag7rainfall_poindimie_cusum9	0.0263209514	0.0476509525	0.0949431499	0.0486558462	-0.020058883
lag8rainfall_poindimie_cusum9	0.014400898	0.0283830052	0.0987719081	0.0661330981	-0.03439011
lag1rainfall_poindimie_cusum10	0.0854494714	-0.01728687	0.0302569135	0.018612197	0.0239056759
lag2rainfall_poindimie_cusum10	0.0867687806	0.0050873332	0.0285362615	0.0204180676	-0.001077162
lag3rainfall_poindimie_cusum10	0.0814243796	0.0266204558	0.0357202848	0.0208171576	-0.014568818
lag4rainfall_poindimie_cusum10	0.0709032358	0.0421413741	0.0499271037	0.0232214208	-0.01784743
lag5rainfall_poindimie_cusum10	0.0568431224	0.0490720429	0.0677487181	0.0315108926	-0.014039674
lag6rainfall_poindimie_cusum10	0.0421607856	0.0462426156	0.0829715707	0.0448604109	-0.013886842
lag7rainfall_poindimie_cusum10	0.0294630469	0.0354703431	0.0903063546	0.059241405	-0.022858993
lag8rainfall_poindimie_cusum10	0.0206127713	0.020165594	0.0874731703	0.0679853756	-0.030538125
