# Supplementary material for: El Niño Southern Oscillation and Leptospirosis Outbreaks in New Caledonia
Source: PLoS Negl Trop Dis. 2014 Apr 17;8(4):e2798. doi: 10.1371/journal.pntd.0002798 (PMC3990495; doi:10.1371/journal.pntd.0002798)
Supplement: Table S3 — Association between monthly leptospirosis cases and El Niño and meteorological variables, controlling for 12-month harmonic variation. Complete results. (XLS) [file pntd.0002798.s004.xls]

## Sheet: single variable BIC scores
Table S2. Association between monthly leptospirosis cases and El Niño and meteorological variables, controlling for 12-month harmonic variation. Complete results
The highlighted values correspond to the values shown in Table 1.
Variable	lag (months)	bic
oni	3	831.8
oni	4	833.3
surface_temp_anom4	4	833.5
surface_temp_anom4	3	833.7
surface_temp_anom3_4	3	837.8
surface_temp_anom4	2	838
oni	2	838.5
surface_temp_anom3_4	4	838.5
oni	5	840.1
surface_temp_anom4	5	840.3
surface_temp_anom3_4	2	840.8
surface_temp_anom3_4	5	843.6
surface_temp3_4	6	846.5
surface_temp_anom3_4	6	847
surface_temp3_4	5	847.7
oni	6	848.4
surface_temp3_4	4	849.3
mei	4	850
oni	1	850.4
surface_temp_anom4	1	851.3
mei	3	851.8
surface_temp_anom4	6	852
mei	5	852.3
surface_temp3_4	3	853.2
surface_temp3_4	2	854.8
surface_temp_anom3_4	1	856.3
mei	2	856.4
mei	6	856.4
soi	4	859.8
mei	1	862.5
oni	0	863.6
surface_temp3_4	1	866.2
surface_temp_anom4	0	866.5
soi	3	869
mei	0	870.6
rainfall_poindimie_cusum8	0	870.7
rainfall_poindimie_cusum7	0	872.1
soi	5	872.7
rainfall_poindimie_cusum6	0	872.8
rainfall_poindimie_cusum9	0	872.9
rainfall_poindimie_cusum4	0	873.2
surface_temp_anom3_4	0	873.5
rainfall_poindimie_cusum5	0	873.7
rainfall_poindimie_cusum10	0	874.7
rainfall_poindimie_cusum7	1	876.1
rainfall_poindimie_cusum6	1	877.5
soi	6	877.8
rainfall_poindimie_cusum3	0	878.6
surface_temp3_4	0	878.8
rainfall_poindimie_cusum8	1	878.8
rainfall_poindimie_cusum5	1	879.3
soi	2	879.9
rainfall_poindimie_cusum3	1	880
rainfall_poindimie_cusum4	1	880.2
rainfall_poindimie_cusum6	2	880.5
rainfall_poindimie_cusum9	1	881
rainfall_poindimie_cusum10	1	882.2
rainfall_poindimie_cusum5	2	883
rainfall_poindimie_cusum7	2	883.3
rainfall_bourail_cusum7	0	883.4
soi	1	883.6
rainfall_bourail_cusum3	0	884
rainfall_bourail_cusum4	0	884.3
rainfall_bourail_cusum8	0	884.6
rainfall_bourail_cusum6	0	885.3
rainfall_bourail_cusum5	0	885.3
rainfall_poindimie_cusum2	0	885.4
rainfall_bourail_cusum9	0	885.6
rainfall_poindimie_cusum8	2	885.7
rainfall_poindimie_cusum4	2	885.7
rainfall_poindimie_cusum10	2	885.9
rainfall_poindimie_cusum5	3	886.1
rainfall_bourail_cusum10	0	886.1
rainfall_poindimie_cusum2	1	886.3
rainfall_poindimie_cusum10	3	886.8
rainfall_poindimie_cusum3	2	887
rainfall_poindimie_cusum9	2	887.1
rainfall_ponerihouen_cusum7	0	887.3
rainfall_ponerihouen_cusum8	0	887.5
rainfall_poindimie_cusum2	2	887.9
rainfall_poindimie_cusum6	3	888.1
rainfall_bourail_cusum2	0	888.3
rainfall_ponerihouen_cusum4	0	888.3
rainfall_poindimie_cusum10	4	888.4
rainfall_ponerihouen_cusum6	0	888.5
rainfall_ponerihouen_cusum9	0	888.8
soi	0	889.1
rainfall_ponerihouen_cusum5	0	889.2
rainfall_poindimie_cusum4	3	889.4
rainfall_ponerihouen_cusum10	0	889.7
rainfall_poindimie_cusum10	6	889.8
rainfall_poindimie_cusum10	5	889.9
rainfall_bourail_cusum6	1	889.9
rainfall_ponerihouen_cusum3	0	889.9
rainfall_poindimie_cusum7	3	890.3
rainfall_poindimie_cusum9	5	890.3
rainfall_bourail_cusum7	1	890.4
rainfall_ponerihouen_cusum6	1	890.6
rainfall_ponerihouen_cusum7	1	890.7
rainfall_poindimie_cusum9	3	890.8
Mean_Max_Temp_Poindimie	0	890.9
rainfall_poindimie_cusum9	6	891.2
rainfall_poindimie_cusum8	6	891.5
rainfall_poindimie_cusum8	3	891.6
rainfall_ponerihouen_cusum2	0	891.6
rainfall_bourail_cusum8	1	891.7
rainfall_poindimie_cusum9	4	891.8
rainfall_bourail_cusum3	1	892
rainfall_ponerihouen_cusum8	1	892
Rainfall_Poindimie	0	892.1
rainfall_poindimie_cusum4	4	892.2
rainfall_bourail_cusum5	1	892.2
rainfall_poindimie_cusum3	3	892.4
rainfall_ponerihouen_cusum5	1	892.4
rainfall_bourail_cusum4	1	892.5
rainfall_bourail_cusum9	1	892.6
rainfall_ponerihouen_cusum3	1	892.8
rainfall_bourail_cusum2	1	892.8
rainfall_ponerihouen_cusum9	1	893
Mean_Max_Temp_Bourail	4	893.2
rainfall_ponerihouen_cusum4	1	893.4
rainfall_poindimie_cusum8	5	893.5
rainfall_ponerihouen_cusum6	2	893.5
rainfall_poindimie_cusum5	4	893.6
Rainfall_Poindimie	1	893.6
Mean_Max_Temp_Bourail	5	893.7
Rainfall_Poindimie	2	893.9
rainfall_ponerihouen_cusum5	2	893.9
rainfall_poindimie_cusum3	5	894
rainfall_ponerihouen_cusum10	1	894.4
rainfall_poindimie_cusum2	3	894.4
Rainfall_Bourail	1	894.4
rainfall_bourail_cusum10	1	894.5
rainfall_poindimie_cusum7	6	894.5
rainfall_ponerihouen_cusum7	2	894.7
rainfall_poindimie_cusum6	4	894.9
surface_temp4	1	895
rainfall_poindimie_cusum8	4	895
rainfall_ponerihouen_cusum2	1	895.1
rainfall_ponerihouen_cusum10	4	895.1
Rainfall_Poindimie	3	895.1
rainfall_ponerihouen_cusum10	5	895.4
rainfall_poindimie_cusum4	5	895.4
rainfall_ponerihouen_cusum5	3	895.4
Mean_Max_Temp_Poindimie	1	895.5
Mean_Max_Temp_Poindimie	4	895.5
rainfall_ponerihouen_cusum10	6	895.5
rainfall_poindimie_cusum3	4	895.5
rainfall_poindimie_cusum2	6	895.5
rainfall_ponerihouen_cusum8	2	895.6
rainfall_ponerihouen_cusum10	3	895.7
rainfall_ponerihouen_cusum9	5	895.7
rainfall_poindimie_cusum7	4	895.7
Rainfall_Ponerihouen	0	895.8
Rainfall_Bourail	0	895.9
surface_temp4	2	895.9
rainfall_ponerihouen_cusum4	3	896.1
surface_temp4	0	896.2
rainfall_ponerihouen_cusum6	3	896.2
rainfall_ponerihouen_cusum9	6	896.2
surface_temp4	3	896.2
rainfall_ponerihouen_cusum4	2	896.2
rainfall_ponerihouen_cusum10	2	896.2
Mean_Max_Temp_Poindimie	5	896.3
rainfall_ponerihouen_cusum8	6	896.4
rainfall_poindimie_cusum7	5	896.5
rainfall_poindimie_cusum5	5	896.6
rainfall_bourail_cusum6	2	896.7
Mean_Max_Temp_Bourail	6	896.8
rainfall_ponerihouen_cusum9	2	897
rainfall_bourail_cusum5	2	897
rainfall_poindimie_cusum3	6	897
rainfall_ponerihouen_cusum7	3	897.1
Rainfall_Ponerihouen	1	897.1
rainfall_bourail_cusum7	2	897.2
rainfall_poindimie_cusum6	5	897.2
surface_temp4	4	897.3
rainfall_ponerihouen_cusum3	2	897.4
rainfall_ponerihouen_cusum2	2	897.4
Mean_Max_Temp_Ponerihouen	5	897.4
rainfall_ponerihouen_cusum9	4	897.4
rainfall_ponerihouen_cusum4	4	897.6
rainfall_poindimie_cusum2	5	897.7
rainfall_poindimie_cusum6	6	897.7
rainfall_ponerihouen_cusum8	5	897.8
rainfall_ponerihouen_cusum9	3	897.8
rainfall_bourail_cusum8	2	897.9
Mean_Max_Temp_Ponerihouen	4	897.9
Baseline model		898
rainfall_poindimie_cusum4	6	898.1
rainfall_ponerihouen_cusum3	5	898.1
surface_temp4	5	898.2
rainfall_ponerihouen_cusum5	4	898.2
Mean_Max_Temp_Poindimie	3	898.3
rainfall_ponerihouen_cusum8	3	898.4
rainfall_ponerihouen_cusum3	4	898.4
rainfall_ponerihouen_cusum3	3	898.5
Mean_Max_Temp_Poindimie	2	898.5
rainfall_ponerihouen_cusum7	6	898.5
rainfall_poindimie_cusum5	6	898.6
rainfall_ponerihouen_cusum4	5	898.8
rainfall_ponerihouen_cusum6	4	898.8
rainfall_poindimie_cusum2	4	898.8
rainfall_ponerihouen_cusum2	5	898.9
Rainfall_Poindimie	6	899
rainfall_bourail_cusum4	2	899.1
rainfall_ponerihouen_cusum2	6	899.3
rainfall_ponerihouen_cusum8	4	899.3
rainfall_bourail_cusum9	2	899.3
rainfall_ponerihouen_cusum5	5	899.4
rainfall_bourail_cusum5	3	899.4
rainfall_bourail_cusum10	2	899.4
rainfall_bourail_cusum6	3	899.5
rainfall_bourail_cusum3	2	899.7
rainfall_ponerihouen_cusum7	5	899.7
rainfall_ponerihouen_cusum2	3	899.8
Mean_Max_Temp_Bourail	3	899.8
rainfall_bourail_cusum10	3	899.8
rainfall_bourail_cusum7	3	899.8
Rainfall_Ponerihouen	2	899.8
rainfall_bourail_cusum4	3	899.8
Rainfall_Ponerihouen	6	899.8
rainfall_ponerihouen_cusum7	4	899.9
rainfall_ponerihouen_cusum3	6	900
rainfall_bourail_cusum10	4	900
Rainfall_Ponerihouen	3	900
Mean_Max_Temp_Ponerihouen	6	900.1
rainfall_bourail_cusum4	4	900.1
rainfall_bourail_cusum2	2	900.2
Rainfall_Bourail	2	900.2
rainfall_bourail_cusum5	4	900.3
Mean_Max_Temp_Poindimie	6	900.3
surface_temp4	6	900.3
rainfall_ponerihouen_cusum6	5	900.4
rainfall_ponerihouen_cusum4	6	900.4
rainfall_bourail_cusum6	4	900.4
rainfall_bourail_cusum9	5	900.4
rainfall_bourail_cusum9	4	900.4
rainfall_bourail_cusum10	5	900.5
rainfall_ponerihouen_cusum6	6	900.5
rainfall_bourail_cusum10	6	900.5
rainfall_bourail_cusum3	4	900.6
rainfall_bourail_cusum3	5	900.6
Mean_Max_Temp_Bourail	1	900.6
Rainfall_Poindimie	4	900.7
rainfall_bourail_cusum4	5	900.7
rainfall_bourail_cusum5	5	900.8
rainfall_bourail_cusum8	5	900.8
rainfall_ponerihouen_cusum2	4	900.9
rainfall_bourail_cusum8	6	900.9
rainfall_bourail_cusum8	3	900.9
rainfall_bourail_cusum9	6	900.9
Rainfall_Poindimie	5	901
Mean_Max_Temp_Ponerihouen	0	901
rainfall_bourail_cusum9	3	901.1
rainfall_bourail_cusum2	5	901.1
rainfall_bourail_cusum7	6	901.2
rainfall_bourail_cusum2	6	901.3
rainfall_ponerihouen_cusum5	6	901.3
rainfall_bourail_cusum3	6	901.3
Rainfall_Bourail	6	901.3
rainfall_bourail_cusum4	6	901.4
rainfall_bourail_cusum7	4	901.5
Mean_Max_Temp_Bourail	0	901.5
rainfall_bourail_cusum3	3	901.5
rainfall_bourail_cusum8	4	901.6
Rainfall_Ponerihouen	5	901.6
Mean_Max_Temp_Ponerihouen	3	901.7
rainfall_bourail_cusum6	5	901.8
rainfall_bourail_cusum7	5	901.9
Mean_Max_Temp_Ponerihouen	1	902
rainfall_bourail_cusum2	3	902.1
Rainfall_Ponerihouen	4	902.1
rainfall_bourail_cusum2	4	902.2
rainfall_bourail_cusum5	6	902.3
rainfall_bourail_cusum6	6	902.3
Mean_Max_Temp_Bourail	2	902.3
Rainfall_Bourail	3	902.5
Mean_Max_Temp_Ponerihouen	2	902.5
Rainfall_Bourail	5	902.6
Rainfall_Bourail	4	902.6
